# Supplementary material for: Profoundly Disturbed Lipoproteins in Cirrhotic Patients: Role of Lipoprotein-Z, a Hepatotoxic LDL-like Lipoprotein
Source: J Clin Med. 2022 Feb 24;11(5):1223. doi: 10.3390/jcm11051223 (PMC8910943; doi:10.3390/jcm11051223)
Supplement: Supplementary file 1 [file jcm-11-01223-s001.zip]

Archive with 1 entries (1 files):
- jcm-1568403-supplementary.pdf
